# Supplementary material for: Overexpression of Modified CENH3 in Maize Stock6-Derived Inducer Lines Can Effectively Improve Maternal Haploid Induction Rates
Source: Front Plant Sci. 2022 Apr 11;13:892055. doi: 10.3389/fpls.2022.892055 (PMC9036175; doi:10.3389/fpls.2022.892055)
Supplement: Supplementary file 1 [file Table_1.XLSX]

## Sheet: Sheet1
Supplementary Table 1. Statistical data of maternal HIR of inducer lines bred using CAU5 as donor parent.
CAU5LH244-introgressed vs. CAU5CENH3-YFP, CAU5CENH3-RFP and CAU5M-tailswap-RFP
Generation	Haploid inducer	HIR
		Average	SD	t-value	p-value
F1	CAU5LH244-introgressed	0.0167486	0.0082365	Control
	CAU5CENH3-YFP	0.0196723	0.00712275	-1.19135	0.245167
	CAU5CENH3-RFP	0.0203405	0.00890905	-1.86498	0.0744579
	CAU5M-tailswap-RFP	0.0206881	0.00642754	-2.05616	0.0507979
		Average	SD	t-value	p-value
BC1F1	CAU5LH244-introgressed	0.0194029	0.00778068	Control
	CAU5CENH3-YFP	0.0222576	0.00904343	-1.29724	0.206882
	CAU5CENH3-RFP	0.023819	0.0101087	-1.73343	0.0958495
	CAU5M-tailswap-RFP	0.0242433	0.01111	-1.82071	0.0811433
		Average	SD	t-value	p-value
BC2F1	CAU5LH244-introgressed	0.0400043	0.0110847	Control
	CAU5CENH3-YFP	0.0463353	0.0122563	-1.92692	0.0659099
	CAU5CENH3-RFP	0.0462148	0.0151936	-1.82764	0.0800634
	CAU5M-tailswap-RFP	0.0610309	0.0173646	-7.52738	9.11413e-08
		Average	SD	t-value	p-value
BC2F2	CAU5LH244-introgressed	0.0905924	0.0194837	Control
	CAU5CENH3-YFP	0.106722	0.0229306	-2.92865	0.00734752
	CAU5CENH3-RFP	0.112646	0.0241001	-4.504	0.000146607
	CAU5M-tailswap-RFP	0.14157	0.0357349	-7.07146	2.60672e-07
		Average	SD	t-value	p-value
BC2F3	CAU5LH244-introgressed	0.0946877	0.0211001	Control
	CAU5CENH3-YFP	0.111725	0.0252671	-2.78909	0.0101837
	CAU5CENH3-RFP	0.116455	0.0210198	-3.21029	0.00374613
	CAU5M-tailswap-RFP	0.15422	0.0323683	-7.84713	4.43302e-08
		Average	SD	t-value	p-value
BC2F4	CAU5LH244-introgressed	0.10154	0.0217815	Control
	CAU5CENH3-YFP	0.121059	0.0237845	-3.03469	0.00571393
	CAU5CENH3-RFP	0.121315	0.0157784	-3.29447	0.00305283
	CAU5M-tailswap-RFP	0.162718	0.0319574	-7.08818	2.50698e-07
CAU5CENH3-YFP vs. CAU5CENH3-RFP
Generation	Haploid inducer	HIR
		Average	SD	t-value	p-value
F1	CAU5CENH3-YFP	0.0196723	0.00712275	Control
	CAU5CENH3-RFP	0.0203405	0.00890905	-0.549597	0.587674
		Average	SD	t-value	p-value
BC1F1	CAU5CENH3-YFP	0.0222576	0.00904343	Control
	CAU5CENH3-RFP	0.023819	0.0101087	-0.517974	0.609219
		Average	SD	t-value	p-value
BC2F1	CAU5CENH3-YFP	0.0463353	0.0122563	Control
	CAU5CENH3-RFP	0.0462148	0.0151936	0.0361184	0.971487
		Average	SD	t-value	p-value
BC2F2	CAU5CENH3-YFP	0.106722	0.0229306	Control
	CAU5CENH3-RFP	0.112646	0.0241001	-1.13322	0.268316
		Average	SD	t-value	p-value
BC2F3	CAU5CENH3-YFP	0.111725	0.0252671	Control
	CAU5CENH3-RFP	0.116455	0.0210198	-0.602775	0.552312
		Average	SD	t-value	p-value
BC2F4	CAU5CENH3-YFP	0.121059	0.0237845	Control
	CAU5CENH3-RFP	0.121315	0.0157784	-0.0439435	0.965313
CAU5LH244-introgressed vs. CAU535S::YFP
Generation	Haploid inducer	HIR
		Average	SD	t-value	p-value
F1	CAU5LH244-introgressed	0.0167486	0.0082365	Control
	CAU535S::YFP	0.016062	0.0072434	0.323786	0.748905
		Average	SD	t-value	p-value
BC1F1	CAU5LH244-introgressed	0.0194029	0.00778068	Control
	CAU535S::YFP	0.0197447	0.00861638	-0.141733	0.888474
		Average	SD	t-value	p-value
BC2F1	CAU5B73-introgressed	0.0400043	0.0110847	Control
	CAU535S::YFP	0.0395319	0.0125221	0.180496	0.858279
		Average	SD	t-value	p-value
BC2F2	CAU5LH244-introgressed	0.0905924	0.0194837	Control
	CAU535S::YFP	0.0912184	0.022107	-0.102184	0.91946
CAU5HiII-introgressed vs. CAU5LH244-introgressed and CAU5C-tailswap-YFP
Generation	Haploid inducer	HIR
		Average	SD	t-value	p-value
F1	CAU5HiII-introgressed	0.0321337	0.00838543	Control
	CAU5LH244-introgressed	0.0167486	0.0082365	6.88878	4.00135e-07
	CAU5C-tailswap-YFP	0.0347628	0.00804238	-1.17259	0.252467
		Average	SD	t-value	p-value
BC1F1	CAU5HiII-introgressed	0.0383007	0.0199643	Control
	CAU5LH244-introgressed	0.0194029	0.00778068	-3.50827	0.00180504
	CAU5C-tailswap-YFP	0.0393491	0.0112376	-0.218984	0.828514
		Average	SD	t-value	p-value
BC2F1	CAU5HiII-introgressed	0.0520098	0.0150129	Control
	CAU5LH244-introgressed	0.0400043	0.0110847	-3.80513	0.000860881
	CAU5C-tailswap-YFP	0.0643931	0.0130375	-3.24012	0.00348466
		Average	SD	t-value	p-value
BC2F2	CAU5HiII-introgressed	0.0829219	0.0283841	Control
	CAU5LH244-introgressed	0.0905924	0.0194837	1.06993	0.295294
	CAU5C-tailswap-YFP	0.131611	0.0260229	-6.84037	4.48574e-07
		Average	SD	t-value	p-value
BC2F3	CAU5HiII-introgressed	0.08861	0.0233465	Control
	CAU5LH244-introgressed	0.0946877	0.0211001	0.946397	0.353378
	CAU5C-tailswap-YFP	0.136065	0.0292721	-6.79872	4.95025e-07
		Average	SD	t-value	p-value
BC2F4	CAU5HiII-introgressed	0.0924832	0.0207534	Control
	CAU5LH244-introgressed	0.10154	0.0217815	1.4227	0.167693
	CAU5C-tailswap-YFP	0.138455	0.0283555	-6.31217	1.58947e-06
CAU5CENH3-YFP vs. CAU5C-tailswap-YFP
Generation	Haploid inducer	HIR
		Average	SD	t-value	p-value
F1	CAU5CENH3-YFP	0.0196723	0.00712275	Control
	CAU5C-tailswap-YFP	0.0347628	0.00804238	-5.64061	8.29657e-06
		Average	SD	t-value	p-value
BC1F1	CAU5CENH3-YFP	0.0222576	0.00904343	Control
	CAU5C-tailswap-YFP	0.0393491	0.0112376	-5.81708	5.35147e-06
		Average	SD	t-value	p-value
BC2F1	CAU5CENH3-YFP	0.0463353	0.0122563	Control
	CAU5C-tailswap-YFP	0.0643931	0.0130375	-7.57037	8.26591e-08
		Average	SD	t-value	p-value
BC2F2	CAU5CENH3-YFP	0.106722	0.0229306	Control
	CAU5C-tailswap-YFP	0.131611	0.0260229	-5.37041	1.63173e-05
		Average	SD	t-value	p-value
BC2F3	CAU5CENH3-YFP	0.111725	0.0252671	Control
	CAU5C-tailswap-YFP	0.136065	0.0292721	-2.50101	0.0196101
		Average	SD	t-value	p-value
BC2F4	CAU5CENH3-YFP	0.121059	0.0237845	Control
	CAU5C-tailswap-YFP	0.138455	0.0283555	-2.33463	0.0282578
CAU5CENH3-RFP vs. CAU5M-tailswap-RFP
Generation	Haploid inducer	HIR
		Average	SD	t-value	p-value
F1	CAU5CENH3-RFP	0.0203405	0.00890905	Control
	CAU5M-tailswap-RFP	0.0206881	0.00642754	0.0957594	0.924507
		Average	SD	t-value	p-value
BC1F1	CAU5CENH3-RFP	0.023819	0.0101087	Control
	CAU5M-tailswap-RFP	0.0242433	0.01111	-0.131195	0.896715
		Average	SD	t-value	p-value
BC2F1	CAU5CENH3-RFP	0.0462148	0.0151936	Control
	CAU5M-tailswap-RFP	0.0610309	0.0173646	-3.29082	0.00308014
		Average	SD	t-value	p-value
BC2F2	CAU5CENH3-RFP	0.112646	0.0241001	Control
	CAU5M-tailswap-RFP	0.14157	0.0357349	-3.4462	0.00210417
		Average	SD	t-value	p-value
BC2F3	CAU5CENH3-RFP	0.116455	0.0210198	Control
	CAU5M-tailswap-RFP	0.15422	0.0323683	-6.85839	4.29881e-07
		Average	SD	t-value	p-value
BC2F4	CAU5CENH3-RFP	0.121315	0.0157784	Control
	CAU5M-tailswap-RFP	0.162718	0.0319574	-6.99218	3.13789e-07
