# Supplementary material for: Overexpression of Modified CENH3 in Maize Stock6-Derived Inducer Lines Can Effectively Improve Maternal Haploid Induction Rates
Source: Front Plant Sci. 2022 Apr 11;13:892055. doi: 10.3389/fpls.2022.892055 (PMC9036175; doi:10.3389/fpls.2022.892055)
Supplement: Supplementary file 2 [file Table_2.XLSX]

## Sheet: Sheet1
Supplementary Table 2. Statistical data of maternal HIR of inducer lines bred using CAUHOI as donor parent.
CAUHOILH244-introgressed vs. CAUHOICENH3-YFP, CAUHOICENH3-RFP and CAUHOIM-tailswap-RFP
Generation	Haploid inducer	HIR
		Average	SD	t-value	p-value
F1	CAUHOILH244-introgressed	0.0144848	0.0122622	Control
	CAUHOICENH3-YFP	0.0143125	0.01118	0.0532153	0.958001
	CAUHOICENH3-RFP	0.0152804	0.00422	-0.270524	0.78907
	CAUHOIM-tailswap-RFP	0.0163401	0.00439672	-0.661986	0.514287
		Average	SD	t-value	p-value
BC1F1	CAUHOILH244-introgressed	0.0174447	0.00586932	Control
	CAUHOICENH3-YFP	0.0199026	0.00819645	-0.624201	0.538385
	CAUHOICENH3-RFP	0.0201921	0.00673984	-1.26339	0.218583
	CAUHOIM-tailswap-RFP	0.0304291	0.0083891	-6.01172	3.31056e-06
		Average	SD	t-value	p-value
BC2F1	CAUHOILH244-introgressed	0.0233638	0.0076137	Control
	CAUHOICENH3-YFP	0.0284998	0.00903893	-2.37392	0.0259469
	CAUHOICENH3-RFP	0.0291978	0.00848464	-2.66306	0.013609
	CAUHOIM-tailswap-RFP	0.0426878	0.0125551	-5.95033	3.85043e-06
		Average	SD	t-value	p-value
BC2F2	CAUHOILH244-introgressed	0.0531927	0.00881585	Control
	CAUHOICENH3-YFP	0.0597073	0.0106311	-2.27867	0.0318755
	CAUHOICENH3-RFP	0.0607145	0.0117047	-3.04902	0.00552181
	CAUHOIM-tailswap-RFP	0.088347	0.0172218	-8.72141	6.62189e-09
CAUHOICENH3-YFP vs. CAUHOICENH3-RFP
Generation	Haploid inducer	HIR
		Average	SD	t-value	p-value
F1	CAUHOICENH3-YFP	0.0143125	0.01118	Control
	CAUHOICENH3-RFP	0.0152804	0.00422	-0.430252	0.670851
		Average	SD	t-value	p-value
BC1F1	CAUHOICENH3-YFP	0.0199026	0.00819645	Control
	CAUHOICENH3-RFP	0.0201921	0.00673984	-0.594137	0.55798
		Average	SD	t-value	p-value
BC2F1	CAUHOICENH3-YFP	0.0284998	0.00903893	Control
	CAUHOICENH3-RFP	0.0291978	0.00848464	-0.274264	0.786229
		Average	SD	t-value	p-value
BC2F2	CAUHOICENH3-YFP	0.0597073	0.0106311	Control
	CAUHOICENH3-RFP	0.0607145	0.0117047	-0.555398	0.583763
CAUHOIHiII-introgressed vs. CAUHOILH244-introgressed and CAUHOIC-tailswap-YFP
Generation	Haploid inducer	HIR
		Average	SD	t-value	p-value
F1	CAUHOIHiII-introgressed	0.0219797	0.0154546	Control
	CAUHOILH244-introgressed	0.0144848	0.0122622	-1.91914	0.0669343
	CAUHOIC-tailswap-YFP	0.0265462	0.0190557	-1.0001	0.32724
		Average	SD	t-value	p-value
BC1F1	CAUHOIHiII-introgressed	0.026269	0.010138	Control
	CAUHOILH244-introgressed	0.0174447	0.00586932	-3.84989	0.000769307
	CAUHOIC-tailswap-YFP	0.0314739	0.0109761	2.02083	0.054589
		Average	SD	t-value	p-value
BC2F1	CAUHOIHiII-introgressed	0.0338383	0.00771817	Control
	CAUHOILH244-introgressed	0.0233638	0.0076137	-4.6823	9.31455e-05
	CAUHOIC-tailswap-YFP	0.0391907	0.0089048	2.42177	0.023367
		Average	SD	t-value	p-value
BC2F2	CAUHOIHiII-introgressed	0.0520899	0.0117279	Control
	CAUHOILH244-introgressed	0.0531927	0.00881585	-0.399533	0.693034
	CAUHOIC-tailswap-YFP	0.0774362	0.0213142	-6.13883	2.42425e-06
CAUHOICENH3-YFP vs. CAUHOIC-tailswap-YFP
Generation	Haploid inducer	HIR
		Average	SD	t-value	p-value
F1	CAUHOICENH3-YFP	0.0143125	0.01118	Control
	CAUHOIC-tailswap-YFP	0.0265462	0.0190557	-2.72569	0.0117901
		Average	SD	t-value	p-value
BC1F1	CAUHOICENH3-YFP	0.0199026	0.00819645	Control
	CAUHOIC-tailswap-YFP	0.0314739	0.0109761	-4.53681	0.000134867
		Average	SD	t-value	p-value
BC2F1	CAUHOICENH3-YFP	0.0284998	0.00903893	Control
	CAUHOIC-tailswap-YFP	0.0391907	0.0089048	-3.6308	0.00133148
		Average	SD	t-value	p-value
BC2F2	CAUHOICENH3-YFP	0.0597073	0.0106311	Control
	CAUHOIC-tailswap-YFP	0.0774362	0.0213142	-3.97563	0.000560367
CAUHOICENH3-RFP vs. CAUHOIM-tailswap-RFP
Generation	Haploid inducer	HIR
		Average	SD	t-value	p-value
F1	CAUHOICENH3-RFP	0.0152804	0.00422	Control
	CAUHOIM-tailswap-RFP	0.0163401	0.00439672	-0.811242	0.425199
		Average	SD	t-value	p-value
BC1F1	CAUHOICENH3-RFP	0.0201921	0.00673984	Control
	CAUHOIM-tailswap-RFP	0.0304291	0.0083891	-4.32359	0.000231966
		Average	SD	t-value	p-value
BC2F1	CAUHOICENH3-RFP	0.0291978	0.00848464	Control
	CAUHOIM-tailswap-RFP	0.0426878	0.0125551	-4.03005	0.000488364
		Average	SD	t-value	p-value
BC2F2	CAUHOICENH3-RFP	0.0607145	0.0117047	Control
	CAUHOIM-tailswap-RFP	0.088347	0.0172218	-7.04895	2.74744e-07
