# Supplementary material for: Overexpression of Modified CENH3 in Maize Stock6-Derived Inducer Lines Can Effectively Improve Maternal Haploid Induction Rates
Source: Front Plant Sci. 2022 Apr 11;13:892055. doi: 10.3389/fpls.2022.892055 (PMC9036175; doi:10.3389/fpls.2022.892055)
Supplement: Supplementary file 3 [file Table_3.XLSX]

## Sheet: Sheet1
Supplementary Table 3. Primers used in this study.
The primers for identification of qhir1 loci
qhir1-P1-F	CCCTTCCCTTGTCGCAT
qhir1-P1-R	AACGCGAACACGGGCAC
The primers for identification of all CENH3 fusion proteins
bar-P1-F	CCATCGTCAACCACTACATCGAGACA
bar-P1-R	CTTCAGCAGGTGGGTGTAGAGCGT
The primers for construction of CENH3-YFP vector
YFP-FULL-CENH3-F	CCCAAGCTTGCCCTCCCGTCCCGAGAGT
YFP-FULL-CENH3-R	CGGGATCCCAACGCCTTCCTCCGATA
The primers for construction of CENH3-RFP vector
RFP-FULL-CENH3-F	GCTCTAGAATGGCTCGAACCAAGCACC
RFP-FULL-CENH3-R	CGGGGTACCTGCCCAACGCCTTCCTCCGA
The primers for construction of C-tailswap-YFP vector
YFP-N-COIX-F	CCCAAGCTTATGGCTCGAACCAAGCACC
YFP-N-COIX-R	TTGGCGCGCCAGCGGTGCTTCTTCTTC
YFP-C-CENH3-F	TTGGCGCGCCCGGCCAGGGACTGTAGCG
YFP-C-CENH3-R	CGGGATCCCAACGCCTTCCTCCGATA
The primers for construction of M-tailswap-RFP vector
RFP-N-H3-F	GCTCTAGAATGGCCCGCACGAAGCAGA
RFP-N-H3-R	GGACTAGTGAAGCGGTGAGGCTTCTTC
RFP-C-CENH3-F	GGACTAGTCGGCCAGGGACTGTAGCGCT
RFP-C-CENH3-R	CGGGGTACCTGCCCAACGCCTTCCTCCGA
The primers for qRT-PCR
ZmActin-F	TCACCCTGTGCTGCTGACCG
ZmActin-R	GAACCGTGTGGCTCACACCA
Native-CENH3-F	GCGACGCCGGAAAGG
Native-CENH3-R	TGGCGTGGTTTCGTCTTCTTA
CENH3-YFP-F	CGAATCTGTGTGCCATCCATGCC
CENH3-YFP-R	GAACAGCTCCTCGCCCTTGCTC
CENH3-RFP-F	AATCTGTGTGCCATCCATGCC
CENH3-RFP-R	CACCTTGAAGCGCATGAACTCC
The primers for identification of T0 positive plants
CENH3-YFP positive plants
FULL-CENH3-F	ATGACGCACAATCCCACTATCCTTC
FULL-YFP-R	CCATGTGATCGCGCTTCTCGTT
CENH3-RFP positive plants
FULL-CENH3-F	TATTCATATGCTCTAACCTTGAGTAC
FULL-mCherry-R	CTTCACCTTGTAGATGAACTCGCCGT
C-tailswap-YFP positive plants
N-COIX-F	CACAGAGGCATGTGGAGAAGAA
N-COIX-YFP-R	TGCCGGTGGTGCAGATGAACTT
M-tailswap-RFP positive plants
N-H3-F	ATGGCCCGCACGAAGCAGACGG
N-H3-mCherry-R	GCCGTCCTCGAAGTTCATCA
